# Supplementary material for: Terahertz flexible multiplexing chip enabled by synthetic topological phase transitions
Source: Natl Sci Rev. 2024 Mar 23;11(8):nwae116. doi: 10.1093/nsr/nwae116 (PMC11242461; doi:10.1093/nsr/nwae116)
Supplement: nwae116_Supplemental_File [file nwae116_supplemental_file.zip]

Archive with 2 entries (2 files):
- 20231121_NSR_Hang Ren_Terahertz flexible multiplexing chip_Supplementary Video.mp4
- Supplementary Information.pdf
